# Supplementary material for: Outcomes of High-Grade Cervical Dysplasia with Positive Margins and HPV Persistence after Cervical Conization
Source: Vaccines (Basel). 2023 Mar 18;11(3):698. doi: 10.3390/vaccines11030698 (PMC10051663; doi:10.3390/vaccines11030698)
Supplement: Supplementary file 1 [file vaccines-11-00698-s001.zip]

Archive with 1 entries (1 files):
- vaccines-2162953-supplementary.pdf
